# Supplementary material for: Dynamic contrast-enhanced magnetic resonance imaging parameters combined with diffusion-weighted imaging for discriminating malignant lesions, molecular subtypes, and pathological grades in invasive ductal carcinoma patients
Source: PLoS One. 2025 Apr 15;20(4):e0320240. doi: 10.1371/journal.pone.0320240 (PMC11999158; doi:10.1371/journal.pone.0320240)
Supplement: S1 Data — (XLSX) [file pone.0320240.s001.xlsx]

## Sheet: Sheet1
A	B	C	D	E			A	B	C	D	E
0.172	0.213	0.799	17.092	1049			0.1	0.11	0.84	27.64	1971
1.064	1.0101	0.966	41.128	1104			0.17	0.13	0.91	16.18	1062
0.331	0.594	0.568	34.58	742			0.07	5.62	0.66	8.52	1873
0.206	0.275	0.708	19.008	837			0.09	0.76	0.69	13.26	2041
0.363	0.487	0.75	33.208	853			0.05	0.38	0.02	0.8	2099
0.987	1.213	0.814	0.06	1074			0.08	0.13	0.11	2.83	1396
0.863	0.925	0.933	49.326	977			0.29	0.35	0.75	17.21	1665
0.616	0.743	0.824	60.245	686			0.11	0.42	0.82	5	1778
0.546	0.652	0.837	0.042	1043			0.2	0.37	0.62	15.46	1949
1.491	1.858	0.794	36.373	907			0.36	0.41	0.84	29.86	1613
1.268	1.488	0.874	31.888	1445			0.28	0.31	0.75	15.62	1596
1.145	1.379	0.821	32.248	899			0.33	0.36	0.79	19.71	2381
0.419	0.702	0.586	13.046	895			0.14	1.86	0.45	5.8	1533
0.124	0.197	0.631	8.609	1100			0.32	0.7	0.9	19.64	2529
0.022	0.043	0.556	1.928	1331			0.14	1.17	0.11	5.32	2571
0.138	0.307	0.447	5.8	965			0.29	0.26	0.42	11.99	2233
0.47	0.497	0.948	19.969	885			1.16	0.39	0.99	53.3	1625
0.657	0.893	0.724	30.002	1020			0.22	0.45	0.83	10.43	1425
1.06	1.317	0.795	32.183	849			0.19	0.17	0.5	7.49	886
1.084	1.226	0.884	29.945	938			0.17	1.99	0.37	9.11	1523
1.398	1.705	0.832	37.315	763			0.12	0.48	0.75	11.61	887
1.044	2.403	0.477	39.593	788			1.57	0.67	0.81	33.86	1454
1.042	2.272	0.47	28.649	878			0.44	0.4	0.91	22.27	1044
0.746	2.151	0.347	13.945	665			0.46	1.32	0.71	27.05	1356
0.48	1.482	0.334	10.928	791			0.38	0.25	0.96	26.16	1857
0.453	1.38	0.341	12.839	823			0.66	0.14	0.48	0.02	1371
0.532	0.664	0.8	17.272	1093			0.1	0.11	0.39	2.52	1648
0.154	0.387	0.398	20.078	792			0.03	2.64	0.22	2.56	907
0.31	0.642	0.639	40.499	870			0.02	0.16	0.21	2.35	1293
0.135	0.346	0.409	21.083	949			2.49	0.41	0.94	61.59	1427
0.404	0.588	0.711	31.91	630			0.14	0.56	0.89	9.57	1911
0.225	0.973	0.232	1.405	756			0.35	0.39	0.86	19.33	1199
2.293	2.925	0.799	32.347	704			0.52	0.67	0.93	52.33	721
0.423	0.58	0.724	47.135	673			0.22	0.49	0.56	10.68	1172
0.404	0.573	0.697	37.473	1110			0.56	0.59	0.83	29.17	1955
0.275	0.325	0.844	26.634	1025			0.15	0.17	0.3	6.51	1385
0.47	0.497	0.948	19.969	901			0.36	0.35	0.68	17.25	1577
0.337	0.451	0.751	13.803	600			0.1	0.24	0.59	0.18	1125
1.317	1.536	0.886	33.092	1071			0.31	0.13	0.89	20.77	1069
2.591	3.417	0.758	37.989	660			0.21	0.14	0.87	15.24	1525
0.133	0.472	0.282	14.393	756			0.1	0.29	0.81	5.97	2289
0.52	0.852	0.612	16.619	881			0.11	0.22	0.79	14.9	1353
0.519	0.588	0.89	17.538	839			0.17	0.34	0.58	5.53	1432
0.786	1.345	0.575	42.842	994			0.11	0.75	0.49	6.82	1801
0.543	0.618	0.882	57.672	524			0.29	0.16	0.85	17.42	1588
1.449	2.319	0.652	22.375	864			0.62	0.33	0.8	26.29	656
0.081	4.368	0.049	0.113	893			0.13	0.16	0.82	6.05	1505
1.904	2.155	0.899	35.58	936			0.24	0.43	0.73	17.42	1714
2.059	3.323	0.673	30.131	938			0.09	0.34	0.61	8.11	1341
2.685	4.302	0.636	33.078	687			0.23	0.38	0.64	11.53	1360
1.426	3.157	0.465	20.823	794			0.11	0.17	0.3	5.86	1604
2.145	2.511	0.857	39.793	920			0.22	0.4	0.57	8.92	1563
1.211	1.956	0.634	26.272	782			0.05	0.99	0.29	2.27	821
1.742	4.399	0.387	23.936	796			0.35	0.15	0.83	17.15	1339
1.476	1.52	0.971	54.404	927			0.89	0.36	0.9	24.52	1101
0.678	1.38	0.511	29.585	953			0.11	0.16	0.78	6.69	1824
0.501	0.593	0.842	23.952	864			0.31	0.2	0.88	16.93	1406
0.453	0.489	0.919	52.145	854			0.07	1.09	0.49	4.33	1537
0.405	0.591	0.681	44.133	769			0.15	2.83	0.74	9.45	1087
2.461	3.697	0.668	36.542	765			1.02	0.21	0.92	36.16	1124
2.704	3.342	0.807	39.578	880			0.05	0.16	0.02	0.05	1483
0.528	0.633	0.85	24.446	776			0.1	0.2	0.44	0.08	2047
0.707	0.76	0.933	28.944	1104			0.03	0.23	0.17	1.43	1465
0.921	2.505	0.385	15.603	937			0.14	0.36	0.72	7.5	1174
1.57	1.726	0.908	37.413	814			0.15	0.27	0.7	8.88	1785
1.683	1.916	0.879	37.365	965			0.3	0.33	0.82	32.1	1478
1.228	1.451	0.846	29.933	710			0.05	0.43	0.19	0.04	1425
0.293	1.536	0.199	6.68	293			0.14	0.26	0.39	10.08	1563
0.444	0.6	0.643	12.676	785			0.42	0.68	0.98	28.96	954
0.241	0.416	0.586	21.622	791			0.08	0.62	0.33	6.17	1473
0.851	0.992	0.858	34.395	798			0.62	0.42	0.91	33.51	1053
2.564	3.855	0.691	45.35	938			0.38	0.58	0.62	20.05	1327
1.026	2.119	0.536	30.077	927			0.17	0.41	0.39	6.91	1163
1.709	2.399	0.716	0.063	768			0.49	0.31	0.84	22.75	1239
0.963	1.06	0.893	22.924	654			0.37	0.69	0.9	18.09	1642
1.418	1.751	0.829	28.423	974			0.2	0.23	0.64	13.2	1823
0.729	1.562	0.467	26.953	788			0.6	0.4	0.87	67.78	1125
1.971	4.33	0.465	24.398	860			0.11	0.26	0.46	3.48	1953
2.292	4.905	0.467	29.914	575			0.3	0.4	0.75	9.99	1947
0.136	0.495	0.261	5.788	961			0.23	2.07	0.91	20.43	2063
0.501	1.01	0.496	19.014	896			0.29	0.43	0.7	13.52	1476
1.661	2.453	0.713	27.751	712			2	0.26	0.97	51.36	1539
							0.35	0.35	0.81	13.44	1754
							0.23	0.13	0.87	10.22	1835
							0.15	0.12	0.43	6.6	987
							0.07	0.18	0.53	4.31	1577
A=Ktrans
B=Kep
C=Ve
D=iAUC
E=ADC
